# Supplementary material for: Correlation and prognostic implications of intratumor and tumor draining lymph node Foxp3+ T regulatory cells in colorectal cancer
Source: BMC Gastroenterol. 2022 Mar 16;22:122. doi: 10.1186/s12876-022-02205-0 (PMC8925044; doi:10.1186/s12876-022-02205-0)
Supplement: Supplementary file 1 — Additional file 1. Dataset to generate the results of the study. [file 12876_2022_2205_MOESM1_ESM.xlsx]

## Sheet: Sheet1
No.	Age	Gender	Tumor location	BMI	Histological grade	Hemoglobin	WBC	Neutrophil	Lymphocyte	Monocyte	PLT	Blood glucose	Albumin	CEA status	T stages	Tumor max. diameter	N stages	M stages	Foxp3 in tumor	Foxp3 in nodes	PFS months	Survival Yes/No	OS months	Survival Yes/No
1	77	Male	Left	17.54	2	89	10.08	9.505	0.383	0.192	189	6.06	25.3	1	3	5.5	2	0	3	50	34	1	34	1
2	48	Male	Left	25.8	2	121	5.33	2.83	2.009	0.368	144	6.01	44.6	2	4	2.5	1	0	20	30	91	0	91	0
3	74	Male	Left	21.99	2	134	7.49	3.752	2.299	0.577	228	5.22	40.4	2	3	6	2	0	0	35	52	1	52	1
4	67	Male	Left	23.03	2	120	5.59	3.035	2.029	0.302	349	5.01	39.4	1	3	5	2	0	0	100	52	0	52	0
5	60	Male	Left	18.42	2	123	6.17	3.548	1.913	0.432	705	4.06	41.6	2	3	4	2	0	10	65	78	0	78	0
6	65	Male	Left	21.95	2	134	4.1	1.898	1.87	0.18	145	7.63	45.6	1	2	3	1	0	98	150	46	0	46	0
7	53	Male	Right	23.95	1	122	8.44	5.469	1.722	0.819	300	5.54	38.7	1	3	8	2	0	0	0	85	0	85	0
8	45	Male	Left	20.57	2	135	7.83	5.121	1.817	0.548	273	5.45	45.9	1	3	4.5	2	0	30	3	12	1	84	0
9	48	Female	Left	22.48	2	94	3.66	2.101	1.16	0.289	320	4.35	40.9	1	3	4.5	2	0	0	50	102	1	102	0
10	76	Male	Left	21.13	1	144	4.95	2.515	2.01	0.238	176	4.82	40.7	2	3	4	2	0	7	2	26	1	55	1
11	55	Male	Right	21.26	1	94	7.41	4.565	1.949	0.808	440	4.33	34.5	2	3	11	2	0	6	13	65	0	65	0
12	58	Male	Right	27.89	2	151	3.59	1.788	1.562	0.19	140	4.66	40.1	1	1	2	1	0	115	75	72	0	72	0
13	52	Male	Left	22.99	2	127	5.1	2.861	1.418	0.352	177	4.47	41.7	1	3	3	1	0	20	30	81	0	81	0
14	60	Female	Right	22.07	2	121	7.34	4.749	2.099	0.352	255	4.79	39.2	1	3	6	2	0	0	30	79	0	79	0
15	38	Male	Left	24.22	2	144	6.91	4.595	1.81	0.387	278	5.08	46	1	3	4	2	0	50	13	72	0	72	0
16	31	Male	Right	19.28	2	100	6.13	3.132	2.231	0.398	243	4.31	39.9	2	3	4.5	2	0	45	50	68	0	68	0
17	58	Male	Left	20.2	2	133	5.5	2.778	1.733	0.572	301	4.38	35.1	1	3	3	1	0	110	30	76	0	76	0
18	71	Male	Left	24.91	1	141	8.68	3.524	4.01	0.79	257	6.56	42	2	3	3	1	0	1	2	76	0	76	0
19	62	Male	Left	19.71	2	116	6.21	3.496	1.31	0.522	232	4.85	35	2	3	5	2	0	7	20	74	0	74	0
20	41	Female	Left	21.3	2	125	4.38	2.269	1.761	0.232	242	4.2	38.7	1	2	4.2	2	0	110	90	68	0	68	0
21	65	Male	Left	26.93	2	116	5.98	2.823	2.189	0.622	230	5.16	37.6	2	3	7	2	0	16	40	21	1	21	1
22	55	Female	Right	26.91	2	129	8.18	5.571	1.841	0.548	305	4.92	41.7	1	2	3	1	0	45	20	76	0	76	0
23	66	Female	Left	19.17	2	116	6.99	3.453	3.09	0.363	263	4.66	45.1	1	4	2	1	0	5	5	48	1	48	1
24	42	Female	Left	18.13	2	111	5.02	2.61	1.888	0.392	180	4.11	43	1	3	2.5	1	0	10	80	6	1	76	0
25	76	Male	Left	24.68	1	117	5.74	3.404	1.739	0.408	186	6.28	40.1	1	3	5.5	2	0	3	1	76	0	76	0
26	73	Female	Left	24.46	1	86	4.5	2.327	1.589	0.419	269	4.66	33.5	2	3	7.5	2	0	0	1	76	0	76	0
27	45	Male	Left	27.68	2	148	6.12	2.999	2.338	0.471	180	4.51	35	1	3	5	2	0	3	70	57	0	57	0
28	62	Female	Left	24.14	2	115	10.15	6.851	2.233	1.005	307	5.79	34.3	2	3	7	2	0	0	40	23	1	23	1
29	44	Male	Right	26.25	2	140	5.34	2.755	1.768	0.358	175	4.79	38.9	1	2	2.5	1	0	99	60	67	0	67	0
30	50	Female	Right	23.83	2	86	5.02	2.56	1.908	0.402	263	4.18	41.2	1	3	4	2	0	2	40	75	0	75	0
31	68	Female	Right	19.56	2	123	7.71	4.958	1.958	0.447	135	4.9	45.8	2	2	4	2	0	90	15	74	0	74	0
32	52	Female	Left	16.66	2	134	7.86	4.52	2.57	0.362	267	4.76	43.1	2	2	4	2	0	5	6	72	0	72	0
33	43	Male	Left	31.18	2	146	7.37	3.294	2.889	0.509	192	4.98	44.1	1	3	5	2	0	2	50	73	0	73	0
34	52	Male	Left	21.34	2	140	5.95	2.41	2.779	0.482	278	5.18	42.7	1	3	4	2	0	0	3	70	0	70	0
35	78	Female	Right	21.43	2	77	6.6	5.26	0.957	0.383	302	5.21	30.7	2	3	14	2	0	15	200	72	0	72	0
36	73	Male	Left	28.2	1	145	8.41	5.038	2.481	0.648	33	4.92	38.1	1	3	3.5	1	0	3	0	1	0	1	0
37	72	Male	Right	26.23	2	131	5.4	2.932	1.453	0.448	121	4.01	35.3	1	1	1.8	1	0	2	0	70	0	70	0
38	73	Male	Left	27.34	2	120	6.26	4.764	0.851	0.432	253	2.16	36.4	2	2	5	2	0	35	60	70	0	70	0
39	71	Male	Left	25.15	2	93	4.85	3.332	1.019	0.228	269	4.77	45.3	1	2	6	2	0	18	52	67	0	67	0
40	48	Male	Left	26.37	2	142	6.62	4.416	1.728	0.271	186	5.17	39.8	1	3	2	1	0	45	20	67	0	67	0
41	55	Male	Left	25	2	136	6.33	3.374	2.26	0.557	355	4.24	41.8	1	3	6.5	2	0	5	70	69	0	69	0
42	49	Female	Left	23.05	2	96	4.61	2.383	1.71	0.438	404	5.01	33.9	2	2	6	2	0	0	10	66	0	66	0
43	39	Female	Left	23.32	2	106	3.59	1.899	1.231	0.359	163	4.88	38.6	1	3	3.5	1	0	30	15	64	0	64	0
44	73	Male	Left	19.72	2	125	10.18	6.363	2.402	0.926	356	4.81	32.6	2	3	7	2	1	5	15	19	1	19	1
45	49	Male	Left	22.68	1	144	8.42	4.715	2.45	0.623	237	4.94	42.6	1	3	3.5	1	0	15	140	65	0	65	0
46	64	Male	Left	26.06	2	114	4.46	3.002	0.941	0.419	216	4.93	38.6	1	3	5	2	0	0	0	50	0	50	0
47	69	Male	Right	16.11	1	104	5.02	2.917	1.441	0.382	199	3.78	38.5	2	3	5	2	0	19	180	20	1	34	1
48	54	Male	Left	26.28	1	133	8.1	6.448	0.972	0.567	155	5.16	33.6	1	3	10	2	0	5	2	1	1	3	1
49	56	Male	Left	19.26	2	129	7.21	3.627	2.43	0.562	261		39	1	2	5	2	0	35	35	64	0	64	0
50	59	Male	Left	25.95	2	135	9.22	7.201	1.282	0.682	267	5.24	42.5	1	3	3.5	1	0	38	30	64	0	64	0
51	75	Male	Left	24.78	2	133	5.09	3.263	1.262	0.422	179	4.44	43.9	1	3	5	2	1	20	0	1	1	54	1
52	63	Male	Left	24.09	2	97	7.68	4.262	2.58	0.561	305	4.99	42.8	2	2	1.7	1	0	65	120	64	0	64	0
53	84	Male	Left	18.65	2	131	6.16	3.721	1.682	0.573	231	4.99	43.2	1	2	2	1	0	55	100	58	0	58	0
54	72	Female	Left	21.93	2	110	4.59	2.722	1.45	0.33	117	5.43	40	2	3	3	1	0	26	260	63	0	63	0
55	68	Male	Left	28.82	2	150	9.89	7.576	1.266	1.029	185	11.06	32.1	2	3	6	2	0	0	0	1	0	1	0
56	57	Male	Left	27.53	1	108	3.36	1.378	1.176	0.605	235	5.69	41.4	1	4	4	2	0	6	50	6	1	16	1
57	73	Female	Left	24.03	2	123	6.28	2.952	2.732	0.389	187	5.06	40.4	1	2	2	1	0	30	130	62	0	62	0
58	66	Male	Left	25.63	2	130	3.39	2.051	0.939	0.281	178	5.53	40	1	3	4	2	0	1	1	62	0	62	0
59	69	Female	Left	19.11	2	106	6.18	3.572	1.452	0.729	270	5.52	38.1	2	3	3.5	1	1	2	15	3	1	3	1
60	75	Male	Right	21.78	1	110	8.32	3.694	3.528	0.824	280	4.72	38.3	2	3	6	2	0	15	60	57	0	57	0
61	51	Female	Right	24.57	2	124	9.24	6.182	2.153	0.619	187	5.65	42	1	3	4.5	2	0	25	180	59	0	59	0
62	71	Male	Left	20.31	2	141	8.22	4.751	2.318	0.633	188	5.81	41.8	1	1	1.8	1	0	50	70	60	0	60	0
63	51	Male	Left	21.8	2	122	6.75	4.664	1.553	0.459	357	4.32	36.5	1	4	4	2	0	25	0	60	0	60	0
64	72	Male	Left	24.3	2	136	7.75	5.162	1.783	0.504	171	4.77	42.4	1	1	2.2	1	0	15	10	60	0	60	0
65	45	Male	Left	18.47	2	137	5.09	3.354	1.191	0.392	180	4.08	42.2	1	3	3.5	1	0	10	200	27	1	27	1
66	38	Male	Right	19.28	2	125	6.44	3.239	2.351	0.47	167	5.16	44.4	2	4	5	2	0	18	230	59	0	59	0
67	67	Male	Left	18.38	2	108	3.82	2.051	1.249	0.451	230	5.14	39.2	1	1	1.5	1	0	0	5	59	0	59	0
68	57	Female	Left	28.57	2	122	4.76	2.732	1.561	0.319	179	4.71	42.1	1	3	3.8	1	0	15	80	40	0	57	0
69	61	Female	Right	18.2	1	107	4.01	2.342	1.059	0.321	277	4.44	36.7	2	3	4	2	0	70	5	58	0	58	0
70	72	Female	Left	22.94	2	129	3.97	1.687	1.79	0.33	162	4.8	39.1	1	3	1.2	1	0	10	1	36	0	36	0
71	76	Female	Left	27.18	1	138	6.12	3.397	1.86	0.612	195	4.8	41.6	2	3	2.5	1	0	7	30	5	1	5	1
72	51	Male	Left	32.45	2	115	8.28	6.169	1.482	0.464	242	5.15	36.6	2	4	7	2	1	32	0	8	1	8	1
73	73	Male	Left	19.3	2	103	5.8	2.755	2.448	0.331	175	4.26	26.3	1	4	3	1	1	35	10	32	1	32	1
74	74	Female	Left	24.34	2	113	6.53	3.951	1.907	0.372	283	4.58	37.1	1	3	4	2	0	3	2	55	0	55	0
75	43	Male	Left	24.38	2	110	5.35	2.868	1.691	0.423	323	4.64	41.3	1	2	4	2	0	25	50	54	0	54	0
76	51	Male	Left	23.03	2	139	4.78	2.008	2.122	0.531	274	5.38	40.8	1	4	2.5	1	0	3	25	33	1	33	1
77	52	Female	Right	25.39	2	98	4.5	2.133	1.89	0.351	188	4.72	36.7	2	3	4	2	1	40	3	14	1	14	1
78	62	Male	Left	23.3	2	128	6.79	3.653	2.458	0.509	175	5.17	38.4	1	1	1	1	0	30	123	54	0	54	0
79	53	Female	Left	19.31	1	142	7.01	4.676	1.949	0.351	253	6.06	40.3	1	3	4.5	2	0	5	10	2	1	18	1
80	75	Male	Left	29.38	2	125	9.61	7.621	1.336	0.432	125	6.82	28.6	2	2	4	2	0	30	30	15	1	15	1
81	47	Female	Left	18.66	2	117	2.81	1.619	0.95	0.16	81	4.19	37	1	4	3.7	1	0	30	3	49	0	54	0
82	72	Male	Right	28.8	2	83	6.03	3.172	2.43	0.308	190	5.08	37.5	1	4	4.5	2	0	85	5	54	0	54	0
83	64	Female	Left	26.04	2	127	4.3	2.301	1.29	0.391	163	12.25	41.3	2	4	6	2	0	40	180	53	0	53	0
84	69	Female	Left	20.93	2	124	5.38	3.024	1.689	0.441	208	4.2	38.1	2	3	4	2	0	6	150	7	1	11	0
85	55	Male	Left	27.92	2	106	6.12	4.198	1.053	0.741	547	4.46	30.5	1	3	6	2	0	45	20	47	0	47	0
86	65	Male	Left	26.56	2	129	5.78	3.312	1.751	0.48	179	8.93	40.3	1	3	6	2	0	10	2	54	0	54	0
87	35	Female	Left	18.63	2	93	4.3	2.967	0.559	0.688	229	3.7	36	2	3	7	2	0	20	1	49	1	49	0
88	74	Female	Left	24.24	2	138	7.34	3.112	2.877	0.661	268	5.95	42.5	1	3	3	1	0	26	1	53	0	53	0
89	78	Female	Left	29.43	1	109	4.66	2.47	1.519	0.35	235	4.46	39.3	2	3	3	1	0	5	0	52	0	52	0
90	62	Female	Left	24.39	2	125	4.9	2.886	1.382	0.412	118	4.9	48	2	3	4.2	2	0	0	0	45	0	45	0
91	53	Male	Left	23.03	2	136	12.21	9.377	2.283	0.513	354	5.89	47.2	2	3	5	2	0	6	4	36	0	36	0
92	69	Male	Left	24.49	2	140	5.84	3.27	1.641	0.718	198	5.19	39.1	2	4	2.7	1	0	0	25	8	1	8	0
93	85	Female	Left	32.34	2	128	6.03	3.522	1.869	0.458	175	4.67	37.2	1	2	3.5	1	0	10	4	1	1	42	0
94	47	Female	Left	22.31	2	124	7.78	5.189	1.844	0.56	262	4.96	47.2	1	1	1.5	1	0	32	1	36	0	36	0
95	50	Male	Right	24.74	2	136	7.61	4.361	2.504	0.548	254	4.62	43.8	2	3	4.5	2	0	35	100	59	0	59	0
96	61	Male	Left	22.72	2	127	7.98	4.924	2.45	0.447	237	5.07	39.8	1	3	4	2	0	0	20	48	0	48	0
97	75	Female	Left	26.38	2	104	6.32	3.722	1.833	0.531	156	11.64	35.2	2	3	5.2	2	0	20	3	48	0	48	0
98	58	Male	Left	27.04	2	135	6.94	4.199	1.763	0.659	230	4.9	39.8	1	3	4.5	2	0	25	50	56	0	56	0
99	53	Male	Left	28.08	2	151	7.19	4.415	1.977	0.59	209	4.82	37.3	1	3	4	2	0	30	20	39	0	39	0
100	67	Female	Left	24.03	2	120	6.58	3.349	2.448	0.441	251	8.8	41.8	1	2	2.8	1	0	5	2	55	0	55	0
101	69	Female	Right	27.44	1	91	7.13	4.77	1.419	0.599	317	4.44	38.8	2	3	9	2	0	1	2	36	0	36	0
102	66	Male	Left	25.35	2	142	4.48	2.101	1.559	0.632	189	5.99	45.8	1	3	1.5	1	0	10	0	55	0	55	0
103	58	Male	Left	22.95	2	155	8.45	3.946	3.726	0.659	310	4.98	45	1	3	3.5	1	0	15	4	54	0	54	0
104	62	Female	Left	24.09	2	130	7.8	4.134	2.722	0.827	128	5.12	43	1	2	2.5	1	0	16	40	54	0	54	0
105	57	Male	Right	26.87	1	145	6.49	3.2	2.473	0.597	223	4.5	40.5	1	2	3.5	1	0	40	80	54	0	54	0
106	74	Male	Left	20.42	1	129	8.4	3.856	3.772	0.437	209	4.98	42.4	1	2	4.5	2	0	10	2	50	0	50	0
107	71	Female	Right	21.63	2	114	8.13	4.585	2.683	0.602	356	5.2	38.9	2	3	8	2	0	60	25	54	0	54	0
108	44	Female	Left	22.06	2	111	6.37	4.064	1.593	0.331	390	4.63	36.2	1	2	3	1	0	50	20	56	0	56	0
109	61	Male	Left	26.99	2	157	9.72	7.134	1.38	0.651	185	6.91	36.5	1	1	2.5	1	0	55	60	55	0	55	0
110	62	Male	Right	29.92	1	137	4.23	2.618	1.108	0.41	189	5.28	43.5	2	3	6	2	0	8	5	36	0	36	0
111	77	Female	Left	16.42	2	98	4.4	2.147	1.61	0.462	330	4.29	35.2	1	2	2.5	1	0	5	210	11	1	30	1
112	26	Female	Right	23.92	2	93	4.06	2.424	1.149	0.471	315	3.3	40.1	1	4	5	2	0	35	20	55	0	55	0
113	82	Male	Left	21.6	2	137	6.54	4.258	1.589	0.661	223	7.21	38	2	4	4.8	2	0	0	3	5	1	32	1
114	67	Female	Right	19.63	2	73	7.31	4.364	1.893	0.548	395	5.27	35.4	2	3	9	2	0	15	10	54	0	54	0
115	62	Female	Left	22.86	2	117	5.19	3.296	1.51	0.311	191	4.64	36.6	2	3	8.5	2	1	0	0	10	1	10	1
116	60	Male	Left	22.31	2	129	5.46	3.26	1.731	0.36	282	5.02	40.1	1	3	3.2	1	0	3	2	36	0	36	0
117	54	Female	Left	27.06	2	119	4.87	2.318	2.05	0.331	239	4.92	41.7	1	3	3.6	1	0	0	10	54	0	54	0
118	70	Male	Left	21.22	2	127	5.29	2.777	1.777	0.582	209	6.14	37.7	1	3	4	2	0	0	0	43	1	43	1
119	59	Female	Right	18.29	1	115	6.12	3.99	1.42	0.459	209	4.97	40.1	1	3	7	2	0	0	0	53	0	53	0
120	49	Male	Left	27.44	2	151	5.75	4.071	1.248	0.299	149	5.66	44.5	1	1	2	1	0	17	1	49	1	52	0
121	61	Male	Right	20.45	2	146	6.66	3.297	2.611	0.5	212	4.57	38.4	1	3	4	2	0	3	0	34	1	52	0
122	43	Male	Left	22.34	2	141	6	3.054	2.238	0.378	321	5.01	51.2	1	1	1.2	1	0	20	0	53	0	53	0
123	57	Male	Right	18.34	2	138	5.26	2.683	1.899	0.421	236	4.08	35.8	1	3	5	2	0	40	250	51	0	51	0
124	50	Female	Left	22.19	2	119	3.19	1.493	1.139	0.399	176	4.79	39.4	1	3	4	2	0	2	15	50	0	50	0
125	60	Male	Left	23.88	2	134	6.1	2.849	2.397	0.622	149	4.09	37.8	2	3	3.3	1	0	0	160	22	1	31	1
126	56	Male	Left	22.68	2	135	9.38	5.262	2.523	0.919	275	4.75	42.3	2	2	3.5	1	0	10	80	48	0	48	0
127	77	Male	Right	18.83	2	116	6.05	3.842	1.5	0.369	240	3.8	36.1	2	3	2.5	1	0	6	173	49	0	49	0
128	30	Female	Right	26.09	1	111	8.6	5.212	1.694	0.671	427	4.74	41.9	2	3	7.5	2	0	15	100	18	1	18	1
129	73	Female	Right	29.45	2	116	6.7	4.127	2.057	0.389	227	6.99	38.9	1	3	2.6	1	0	0	2	49	0	49	0
130	56	Female	Right	25.89	2	98	8.49	4.984	2.539	0.671	372	5.81	39	2	3	4.5	2	0	0	0	48	0	48	0
131	64	Female	Left	21.79	2	104	6.96	3.981	2.109	0.39	294	6.13	40.4	1	3	4.6	2	0	50	2	48	0	48	0
132	71	Male	Left	22.02	1	102	6.55	5.22	0.648	0.57	157	4.49	31.6	1	3	3	1	0	2	20	36	1	48	0
133	47	Male	Left	21.8	2	125	5.69	2.583	2.168	0.558	227	4.12	41.7	2	3	3.5	1	0	10	3	37	0	37	0
134	77	Male	Right	20.76	2	89	7.8	5.117	1.942	0.491	360	4.67	31	1	3	8.5	2	0	7	100	14	1	14	1
135	71	Male	Left	21.67	2	119	5.43	3.394	1.119	0.478	260	4.27	36.3	1	3	7	2	0	0	20	47	0	47	0
136	56	Female	Left	23.71	2	126	5.68	3.561	1.63	0.369	161	5.81	41.1	1	1	2.4	1	0	30	80	48	0	48	0
137	56	Female	Left	32.04	2	142	4.57	2.381	1.691	0.338	253	5.14	40.3	1	3	2.7	1	0	40	120	36	0	36	0
138	66	Male	Left	29.38	2	91	7.38	4.398	2.118	0.561	461	6.21	36.9	2	3	4	2	0	3	5	47	0	47	0
139	50	Male	Left	15.7	2	114	4.62	3.442	0.781	0.268	286	4.63	30.7	2	3	5	2	0	30	2	4	1	25	1
140	39	Male	Left	21.97	2	158	6.86	4.541	1.749	0.46	293	5.43	46.6	2	1	2	1	0	20	1	47	0	47	0
141	64	Male	Left	26.06	2	130	9.1	5.551	2.421	0.719	325	3.84	41.4	2	3	6.5	2	0	10	10	36	0	36	0
142	70	Female	Left	22.31	2	120	9.08	5.675	2.524	0.69	264	6.45	40.9	1	3	4	2	0	0	110	47	0	47	0
143	80	Male	Left	24.38	2	129	4.62	3.003	1.15	0.37	219	4.67	37.2	2	3	4	2	0	15	3	23	1	35	1
144	74	Male	Left	20.75	2	143	5.39	3.46	0.932	0.879	245	5.45	34.8	1	3	3	1	0	4	5	47	0	47	0
145	80	Male	Left	25.16	2	124	7.27	3.49	2.166	0.567	311	5.88	35.8	1	3	5	2	0	20	30	5	1	5	1
146	71	Female	Left	22.6	1	118	5.95	3.921	1.363	0.458	241	4.95	43.6	2	3	3.3	1	1	3	0	15	1	15	1
147	62	Male	Left	20.57	2	132	5.533	1.927	0.587	0.174	178	9.95	35.4	2	3	4.5	2	0	30	20	2	1	5	1
148	41	Male	Right	16.45	2	110	1.937	1.781	0.362	0.088	276	4.2	37.5	1	3	4.2	2	0	10	10	8	1	15	1
149	59	Male	Left	40.34	2	145	6.37	3.382	2.121	0.567	189	5.46	38.1	2	3	3.5	1	1	0	150	7	1	39	0
150	37	Female	Right	26.8	1	77	17.33	15.094	1.092	1.126	583	6.37	37.5	1	3	6.5	2	0	5	70	60	0	60	0
